# Supplementary material for: LocExpress: a web server for efficiently estimating expression of novel transcripts
Source: BMC Genomics. 2016 Dec 22;17(Suppl 13):1023. doi: 10.1186/s12864-016-3329-3 (PMC5260097; doi:10.1186/s12864-016-3329-3)
Supplement: Additional file 2: — This file lists human and mouse datasets used to build the LocExpress web server, including reads mapping information. (XLSX 18 kb) [file 12864_2016_3329_MOESM2_ESM.xlsx]

## Sheet: human_tissue
Sample ID	Sample Description	# Total Reads	# Mapped Reads	# Unique Mapped Reads	Mapped Ratio	Unique Mapped Ratio	Library Type
SRR813137	Adipose - Subcutaneous	118463098	102414195	82776023	0.86	0.7	Paired
SRR813680	Adipose - Subcutaneous	126533574	113878355	90433038	0.9	0.71	Paired
SRR1083632	Brain - Cortex	118894648	112262805	94074064	0.94	0.79	Paired
SRR812436	Brain - Cortex	115387270	107053075	92539469	0.93	0.8	Paired
SRR1096851	Brain - Hippocampus	92345398	87112658	72956414	0.94	0.79	Paired
SRR819370	Brain - Hippocampus	110343638	97606265	75383396	0.88	0.68	Paired
SRR604074	Brain - Substantia Nigra	121162476	108972183	89686433	0.9	0.74	Paired
SRR817797	Brain - Substantia Nigra	114423010	101692748	86345136	0.89	0.75	Paired
SRR1079948	Breast - Mammary Tissue	104093904	96664955	79296673	0.93	0.76	Paired
SRR658409	Breast - Mammary Tissue	107467704	96989273	77302217	0.9	0.72	Paired
SRR810153	Colon - Transverse	129263004	116589106	93496490	0.9	0.72	Paired
SRR812697	Colon - Transverse	135087600	121036137	93154164	0.9	0.69	Paired
SRR811145	Heart - Left Ventricle	131886636	123992551	100093413	0.94	0.76	Paired
SRR816064	Heart - Left Ventricle	126939412	119094981	101965974	0.94	0.8	Paired
SRR1080366	Kidney - Cortex	107893804	101744834	85080333	0.94	0.79	Paired
SRR1105272	Kidney - Cortex	85927450	83000975	70996419	0.97	0.83	Paired
SRR1091865	Liver	96524876	91387924	75831859	0.95	0.79	Paired
SRR1095913	Liver	97575982	93019840	76841785	0.95	0.79	Paired
SRR1091670	Lung	114901556	108170486	91781390	0.94	0.8	Paired
SRR819186	Lung	127926486	114769634	91539997	0.9	0.72	Paired
SRR818773	Muscle - Skeletal	120765810	109111159	86444873	0.9	0.72	Paired
SRR809595	Muscle - Skeletal	118951602	110188229	90594419	0.93	0.76	Paired
SRR814892	Ovary	124574738	113177125	91129932	0.91	0.73	Paired
SRR816629	Ovary	126501000	116573108	95396240	0.92	0.75	Paired
SRR1089688	Pancreas	85355122	80933590	62428858	0.95	0.73	Paired
SRR1095407	Pancreas	85306442	80544291	62113222	0.94	0.73	Paired
SRR1075530	Prostate	106980496	100585731	84799411	0.94	0.79	Paired
SRR816969	Prostate	109237520	98358628	79860672	0.9	0.73	Paired
SRR810783	Skin - Sun Exposed	127236216	114660357	93361703	0.9	0.73	Paired
SRR814539	Skin - Sun Exposed	123193562	109781643	85552779	0.89	0.69	Paired
SRR1073947	Spleen	79794008	76355596	66037739	0.96	0.83	Paired
SRR1085087	Spleen	78481186	73748297	62457527	0.94	0.8	Paired
SRR1070884	Stomach	123291316	116901306	79073098	0.95	0.64	Paired
SRR813234	Stomach	135593820	123416306	82577264	0.91	0.61	Paired
SRR1070479	Testis	86249824	81085609	69505452	0.94	0.81	Paired
SRR1076490	Testis	81563018	77119479	67005313	0.95	0.82	Paired
SRR663380	Thyroid	103266070	95192391	81959822	0.92	0.79	Paired
SRR814919	Thyroid	103120028	95605597	79212983	0.93	0.77	Paired
SRR602034	Whole Blood	97968468	85946301	61158005	0.88	0.62	Paired
SRR817373	Whole Blood	109346012	100629578	67476979	0.92	0.62	Paired

## Sheet: human_cell_line
Sample ID	Sample Description	# Total Reads	# Mapped Reads	# Unique Mapped Reads	Mapped Ratio	Unique Mapped Ratio	Library Type
SRX082570	A549	140914468	133665061	101999566	0.95	0.72	Paired
SRX085304	A549	344982676	302892398	175201172	0.88	0.51	Paired
SRX174323	CD20+	312631750	218587703	161224766	0.7	0.52	Paired
SRX174325	CD20+	339322894	288179914	228725812	0.85	0.67	Paired
SRX082565	GM12878	158428956	140054720	104421897	0.88	0.66	Paired
SRX082566	GM12878	158540942	146485649	114078447	0.92	0.72	Paired
SRX082572	H1-hESC	156594718	143883385	108606291	0.92	0.69	Paired
SRX082579	H1-hESC	125838298	101450129	80846483	0.81	0.64	Paired
SRX1184006	HEK293	44301804	38728929	30109997	0.87	0.68	Single
SRX1184007	HEK293	42364589	36326319	25909741	0.86	0.61	Single
SRX084680	HeLa-S3	148765994	132694701	96161001	0.89	0.65	Paired
SRX085297	HeLa-S3	357743456	287350770	211755913	0.8	0.59	Paired
SRX082573	HepG2	136674012	110417052	78932804	0.81	0.58	Paired
SRX082581	HepG2	164607314	151869636	119510013	0.92	0.73	Paired
SRX082577	HMEC	83577886	77419832	58785938	0.93	0.7	Paired
SRX084675	HMEC	67788934	33900369	13930797	0.5	0.21	Paired
SRX082569	HUVEC	128929152	121110344	97346974	0.94	0.76	Paired
SRX085306	HUVEC	374319422	314307576	241420929	0.84	0.64	Paired
SRX174312	IMR90	479381268	440048551	292236049	0.92	0.61	Paired
SRX174318	IMR90	364870116	332112608	228089735	0.91	0.63	Paired
SRX082583	K562	128755210	110581226	80956810	0.86	0.63	Paired
SRX084683	K562	148843166	130173320	92637439	0.87	0.62	Paired
SRX084666	MCF-7	174864210	159370752	115183176	0.91	0.66	Paired
SRX085301	MCF-7	483914120	296532750	174441837	0.61	0.36	Paired
SRX174328	Monocytes (CD14+)	368204562	248324272	174629859	0.67	0.47	Paired
SRX179434	Monocytes (CD14+)	405986796	351330002	281179555	0.87	0.69	Paired
SRX084673	SK-N-SH_RA	157987752	135773672	96303481	0.86	0.61	Paired
SRX085295	SK-N-SH_RA	413917186	354298127	216761799	0.86	0.52	Paired

## Sheet: mouse_tissue
Sample ID	Sample Description	# Total Reads	# Mapped Reads	# Unique Mapped Reads	Mapped Ratio	Unique Mapped Ratio	Library Type
ENCSR288TLO	Adipose	57877060	56073786	44231089	0.97	0.76	Paired
ENCSR713OCQ	Adrenal	73233750	71561603	48977745	0.98	0.67	Paired
SRX179466	B Cell (CD19+)	146284942	56897448		0.39		Single
SRX179467	B Cell (CD43-)	154199993	81508255		0.53		Single
SRX186043	Bladder	646247254	550605915	356191006	0.85	0.55	Paired
SRX186046	Cerebellum	591359684	495163880	354220868	0.84	0.6	Paired
SRX135165	Colon	262011506	231313665	178346822	0.88	0.68	Paired
SRX186042	Cortex	643737804	553020816	356520145	0.86	0.55	Paired
SRX135154	Duodenum	311815510	232796654	177339436	0.75	0.57	Paired
ENCSR164BAZ	Heart	59784630	57971986	33217249	0.97	0.56	Paired
ENCSR394YLM	Kidney	75458150	71847316	49704511	0.95	0.66	Paired
SRX135156	Large Intestine	297232294	261412198	187792395	0.88	0.63	Paired
ENCSR216KLZ	Liver	64365550	60728872	42928345	0.94	0.67	Paired
ENCSR870AQU	Lung	42046342	40500616	32819384	0.96	0.78	Paired
SRX181755	MEP	488103904	370013831	261264666	0.76	0.54	Paired
ENCSR516UNF	Ovary	63114762	61381697	46847527	0.97	0.74	Paired
ENCSR248XKS	Pancreas	34667218	31527838	20485158	0.91	0.59	Paired
SRX186044	Placenta	942317442	816361751	609494507	0.87	0.65	Paired
ENCSR518GDK	Sigmoid	76102670	72957365	54698342	0.96	0.72	Paired
ENCSR170SVO	Small Intestine	76573168	74107495	51962499	0.97	0.68	Paired
ENCSR966JPL	Spleen	80138410	78484283	65534721	0.98	0.82	Paired
SRX135152	Stomach	337101130	272600240	205772032	0.81	0.61	Paired
ENCSR266ESZ	Testis	104460122	99535900	83782836	0.95	0.8	Paired
SRX135159	Thymus	363153942	315446183	248090044	0.87	0.68	Paired

## Sheet: mouse_cell_line
Sample ID	Sample Description	# Total Reads	# Mapped Reads	# Unique Mapped Reads	Mapped Ratio	Unique Mapped Ratio	Library Type
SRX147692	10T1/2	419402238	330692203	156335468	0.79	0.37	Paired
SRX179454	416B	90698512	25681293		0.28		Single
SRX179453	A20	98534526	52130475		0.53		Single
SRX147693	C2C12	407552048	360741898	268022135	0.89	0.66	Paired
SRX172457	CH12	558543166	413027429	242024944	0.74	0.43	Paired
SRX172458	ES-E14	567188650	397864758	216661955	0.7	0.38	Paired
SRX172455	MEL	500518560	369512076	213140591	0.74	0.43	Paired
SRX179452	NIH-3T3	118707905	70964258		0.6		Single
SRX179465	Patski	120014229	52185351		0.43		Single
